# Supplementary material for: BATF relieves hepatic steatosis by inhibiting PD1 and promoting energy metabolism
Source: eLife. 2023 Sep 15;12:RP88521. doi: 10.7554/eLife.88521 (PMC10503959; doi:10.7554/eLife.88521)
Supplement: Figure 2—figure supplement 1—source data 1. [file elife-88521-fig2-figsupp1-data1.zip › Figure 2í¬figure supplement 1í¬source data 1/Figure 2í¬figure supplement 1í¬source data 1.xlsx]

## Sheet: Sheet1
Fig.S2 A
ND-CN	2.7212	3.813	3.3636	3.5862	3.3418	3.1108	3.038
ND-BATF	2.5858	3.7364	3.3156	3.5466	3.311	3.3668	2.8954
HFD-CN	2.6278	3.6506	3.401	3.8248	3.6096	4.0022	3.915
HFD-BATF	2.5764	3.2994	3.1184	3.5602	3.5958	3.5028	3.5946
Fig.S2 B
ND-CN	0.635358	0.549906	0.684084	0.746531	0.66315	0.685624	0.637574	0.769379	0.688299	0.596822
ND-BATF	0.592471	0.687538	0.570759	0.680874	0.719757	0.634067	0.715097	0.638117	0.683799	0.673624
HFD-CN	0.593448	0.654814	0.592629	0.649947	0.710438	0.692417	0.619628	0.615538	0.99476	0.72942
HFD-BATF	0.643203	0.691557	0.62996	0.649494	0.643617	0.683842	0.76773	0.681202	0.745173	0.643594
Fig.S2 C
ND-CN	8.5	10	9.7	10.3		8.1	10.5	11.5	11.1	11.6
ND-BATF	8.1	9.8	9.2	11.9	8	8.4	10.6	8.9	9.9
HFD-CN	8.1	10.1	9.8	13	14.3	11.9	11.1	12.1	14.9	13.8
HFD-BATF	10.4	11.7	15.3	14.2	13.7	7.3	11.9	12	11.3	12.1
Fig.S2 D
HFD-CN	0.457144	0.492633	0.528055	0.447662	0.646432	0.528393	0.451637	0.429433	0.664317	0.506905
HFD-BATF	0.54884	0.59705	0.418858	0.470749	0.498989	0.488786	0.603745	0.48834	0.545931	0.452156
Fig.S2 E	HFD-CN						HFD-BATF
0min	9.4	10.6	11.1	11.8	10.3	11.6	9.2	11.3	5.3	8.6	9.3	11.6
15min	21.6	19.2	15.3	17.5	21.3	17.7	22.7	24.1	11.3	21.9	14.7	17.7
30min	17.6	25.6	13.7	23.8	25.7	15.8	21.2	23.2	17.6	24.5	13.4	15.8
60min	16.2	26.6	19.6	28.7	21.4	14.6	17.8	14.9	18.7	18.7	14.6	14.6
90min	12.6	20.9	15.5	18.3	13.7	12.1	14.4	12.8	16.2	15.1	15.3	12.1
120min	9.6	18.4	10.7	7.6	10.6	11.3	9.7	12.9	13.2	11.9	9.2	11.3
Fig.S2 F
HFD-CN	77.5	106.8	75	98	92.55	71.65
HFD-BATF	85.55	87.1	73.05	90.45	67.25
