# Supplementary material for: BATF relieves hepatic steatosis by inhibiting PD1 and promoting energy metabolism
Source: eLife. 2023 Sep 15;12:RP88521. doi: 10.7554/eLife.88521 (PMC10503959; doi:10.7554/eLife.88521)
Supplement: Figure 5—source data 1. [file elife-88521-fig5-data1.zip]

Archive with 1 entries (1 files):
- Figure 5í¬source data 1/Figure 5í¬source data 1.xlsx
